# Supplementary material for: RIViT-seq enables systematic identification of regulons of transcriptional machineries
Source: Nat Commun. 2022 Jun 17;13:3502. doi: 10.1038/s41467-022-31191-w (PMC9205884; doi:10.1038/s41467-022-31191-w)
Supplement: Supplementary file 4 — Source Data [file 41467_2022_31191_MOESM4_ESM.xlsx]

## Sheet: Figure 1b
hrdB
Rep	No sigma factor	ShbA	SigR
1	12.842	37.6725	17.5262
2	12.6724	43.0207	17.4279
3	14.3501	30.7594	19.9335
4	15.4122	39.0703	16.8925
trxB
Rep	No sigma factor	ShbA	SigR
1	9.57893	16.9709	27.129
2	11.3473	20.0838	33.863
3	12.4524	14.6556	28.6844
4	12.4129	17.8909	29.0474

## Sheet: Figure 3a
Geneid	log2FoldChange	padj
SCO7189	-0.129464	0.999802
SCO0875	0.0985032	1
SCO1793	0.279142	0.477096
SCO7788	0.421471	1
lepA	0.692854	3.4627e-08
SCO3955	0.734948	5.47141e-06
trxB	0.881063	3.79665e-09
SCO5619	0.984213	5.23546e-08

## Sheet: Figure 3b
Geneid	log2FoldChange	padj
sigH	-8.7214	0
SCO7189	-0.264192	0.99968
SCO3793	-0.254688	0.99968
SCO2352	-0.245581	0.99968
SCO5646	-0.216523	0.99968
SCO4516	-0.212741	0.99968
SCO4513	-0.209505	0.99968
SCO3955	-0.208461	0.99968
SCO4512	-0.198009	0.99968
SCO6378	-0.170835	0.99968
prcB	-0.135474	0.99968
SCO4346	-0.0747266	0.99968
SCO4514	-0.0613781	0.99968
SCO1793	-0.0578583	0.99968
SCO0875	-0.0537152	0.99968
SCO1863	-0.0509548	0.99968
SCO6317	-0.0425545	0.99968
wblC	-0.030489	0.99968
SCO0960	-0.0299244	0.99968
SCO2870	-0.00687101	0.99968
SCO4398	0.0351501	0.99968
SCO4515	0.0370721	0.99968
SCO1149	0.0677347	0.99968
SCO4337	0.0782563	0.99968
SCO6633	0.0854649	0.99968
SCO2627	0.0877712	0.99968
SCO3484	0.0909554	0.99968
SCO1645	0.0947591	0.99968
SCO1221	0.111307	0.99968
trxA	0.125424	0.99968
SCO0858	0.130148	0.99968
SCO3557	0.134517	0.99968
SCO1279	0.136851	0.99968
SCO3930	0.181285	0.99968
SCO4187	0.197888	0.99968
SCO2871	0.205786	0.99968
SCO1277	0.229048	0.99968
SCO5023	0.235562	0.99968
SCO1278	0.283409	0.99968
sigJ	0.333939	0.99968
rpsT	0.33922	0.99968
SCO4189	0.405834	0.99968

## Sheet: Figure 3c
Geneid	log2FoldChange	padj
bxlA	-1.51926	0.000286273
SCO1699	-0.9109	0.187892
acd	-0.604373	0.144374
SCO4449	0.147748	0.8317
SCO2252	0.745553	0.314469
atpI	0.830921	0.0776766
cvnC10	0.876767	0.200521
SCO5519	1.45625	0.000244541
SCO3464	1.52446	0.00230793
SCO3092	1.72076	2.05364e-10
SCO7789	1.78256	0.00468289
rpoB	1.83123	6.00931e-05
SCO3793	2.27691	1.01728e-06
SCO7790	2.57567	5.8072e-07
SCO7788	3.49604	1.2028e-05

## Sheet: Supplementary Figure 2
hrdB										trxB
2 µM sigma factor					0.5 µM sigma factor					2 µM sigma factor					0.5 µM sigma factor
Rep	No_sigma	ShbA	SigR		Rep	No_sigma	ShbA	SigR		Rep	No_sigma	ShbA	SigR		Rep	No_sigma	ShbA	SigR
1	99.703	396.565	184.989		1	30.4799	174.979	58.3032		1	89.3033	116.418	241.987		1	25.1309	44.8577	55.3723
2	167.669	424.855	139.543		2	59.2266	190.271	52.5207		2	118.269	170.354	238.535		2	49.6241	72.7243	59.7449
0.1 unit/µl RNAP					0.02 unit/µl RNAP					0.1 unit/µl RNAP					0.02 unit/µl RNAP
Rep	No_sigma	ShbA	SigR		Rep	No_sigma	ShbA	SigR		Rep	No_sigma	ShbA	SigR		Rep	No_sigma	ShbA	SigR
1	19.809	46.6008	23.2787		1	33.5823	17.9134	35.1619		1	13.5	16.4517	29.1076		1	20.5779	7.31961	29.0779
2	19.0921	47.9519	20.2432		2	47.4408	18.27	24.1367		2	14.1351	22.3941	26.4403		2	32.5325	9.68694	15.5795
200 ng/µl DNA					20 ng/µl DNA					200 ng/µl DNA					20 ng/µl DNA
Rep	No_sigma	ShbA	SigR		Rep	No_sigma	ShbA	SigR		Rep	No_sigma	ShbA	SigR		Rep	No_sigma	ShbA	SigR
1	19.809	46.6008	23.2787		1	2.87531	5.68803	4.53558		1	13.5	16.4517	29.1076		1	2.12004	2.3042	5.07356
2	19.0921	47.9519	20.2432		2	3.66636	6.65589	3.97547		2	14.1351	22.3941	26.4403		2	3.23514	3.61578	4.5032

## Sheet: Supplementary Figure 3
	hrdB					trxB
ERCC0095	Rep	No sigma factor	ShbA	SigR		Rep	No sigma factor	ShbA	SigR
	1	35.9236	63.4702	54.4373		1	26.7957	28.5924	84.2642
	2	26.4544	85.3298	49.6444		2	23.6881	39.8354	96.4606
	3	35.1791	123.94	55.1342		3	30.5269	59.0523	79.3382
	4	27.9294	92.1756	48.3864		4	22.4942	42.2086	83.2025
ERCC0096	Rep	No sigma factor	ShbA	SigR		Rep	No sigma factor	ShbA	SigR
	1	0.131963	0.390379	0.209139		1	0.0984324	0.17586	0.323728
	2	0.13964	0.358784	0.165943		2	0.125038	0.167495	0.322431
	3	0.146793	0.351915	0.209914		3	0.127381	0.167673	0.302067
	4	0.127923	0.460377	0.214966		4	0.103029	0.210814	0.369643
ERCC0136	Rep	No sigma factor	ShbA	SigR		Rep	No sigma factor	ShbA	SigR
	1	3.59966	9.36283	5.4785		1	2.68501	4.21781	8.48024
	2	3.36644	8.83328	4.52813		2	3.01443	4.12374	8.79829
	3	2.77008	6.77114	4.44096		3	2.40376	3.22616	6.39054
	4	3.78768	13.0594	6.18036		4	3.05058	5.98012	10.6274
